# Supplementary material for: Assessment of the Psychosocial Impact of Pancreatic Cancer Surveillance in High-Risk Individuals
Source: Cancers (Basel). 2023 Dec 23;16(1):86. doi: 10.3390/cancers16010086 (PMC10777978; doi:10.3390/cancers16010086)
Supplement: Supplementary file 1 [file cancers-16-00086-s001.zip]

Archive with 1 entries (1 files):
- cancers-2690488-supplementary.pdf
